# Supplementary material for: Review of the leafhopper subgenus Pediopsoides (Sispocnis) (Hemiptera, Cicadellidae, Eurymelinae, Macropsini) with description of two new species from China
Source: Zookeys. 2019 Jun 13;855:71–83. doi: 10.3897/zookeys.855.33591 (PMC6586666; doi:10.3897/zookeys.855.33591)
Supplement: XML Treatment for Pediopsoides (Sispocnis) [file zookeys.855.33591-treatment2.xml]

<!DOCTYPE tp:taxon-treatment
  PUBLIC "-//TaxonX//DTD Taxonomic Treatment Publishing DTD v0 20100105//EN" "tax-treatment-NSO.dtd">
<tp:taxon-treatment xmlns:tp="http://www.plazi.org/taxpub"><tp:treatment-meta><kwd-group><label>Taxon classification</label><kwd><named-content xmlns:xlink="http://www.w3.org/1999/xlink" content-type="kingdom">Animalia</named-content></kwd><kwd><named-content xmlns:xlink="http://www.w3.org/1999/xlink" content-type="order">Hemiptera</named-content></kwd><kwd><named-content xmlns:xlink="http://www.w3.org/1999/xlink" content-type="family">Cicadellidae</named-content></kwd></kwd-group><mixed-citation publication-type="journal"><person-group><name><surname>Li</surname><given-names>Hu</given-names></name><name><surname>Li</surname><given-names>Juan</given-names></name><name><surname>Dai</surname><given-names>Ren-Huai</given-names></name></person-group><article-title>Review of the leafhopper subgenus <tp:taxon-name><tp:taxon-name-part taxon-name-part-type="genus" reg="Pediopsoides">Pediopsoides</tp:taxon-name-part> (<tp:taxon-name-part taxon-name-part-type="subgenus" reg="Sispocnis">Sispocnis</tp:taxon-name-part>)</tp:taxon-name> (<tp:taxon-name><tp:taxon-name-part taxon-name-part-type="order">Hemiptera</tp:taxon-name-part></tp:taxon-name>, <tp:taxon-name><tp:taxon-name-part taxon-name-part-type="family">Cicadellidae</tp:taxon-name-part></tp:taxon-name>, <tp:taxon-name><tp:taxon-name-part taxon-name-part-type="subfamily">Eurymelinae</tp:taxon-name-part></tp:taxon-name>, <tp:taxon-name><tp:taxon-name-part taxon-name-part-type="tribe">Macropsini</tp:taxon-name-part></tp:taxon-name>) with description of two new species from China</article-title><source>Zookeys</source><day>13</day><month>6</month><year>2019</year><volume>855</volume><fpage>71</fpage><lpage>83</lpage><pub-id pub-id-type="doi">10.3897/zookeys.855.33591</pub-id></mixed-citation></tp:treatment-meta><tp:nomenclature><label>Subgenus</label><tp:taxon-name><tp:taxon-name-part taxon-name-part-type="genus" reg="Pediopsoides">Pediopsoides</tp:taxon-name-part> (<tp:taxon-name-part taxon-name-part-type="subgenus" reg="Sispocnis">Sispocnis</tp:taxon-name-part>)</tp:taxon-name><tp:taxon-authority>Anufriev, 1967</tp:taxon-authority><tp:nomenclature-citation-list><tp:nomenclature-citation><tp:taxon-name><tp:taxon-name-part taxon-name-part-type="genus" reg="Oncopsis">Oncopsis</tp:taxon-name-part> (<tp:taxon-name-part taxon-name-part-type="subgenus" reg="Sispocnis">Sispocnis</tp:taxon-name-part>)</tp:taxon-name><comment>Anufriev, 1967: 174</comment></tp:nomenclature-citation><tp:nomenclature-citation><tp:taxon-name><tp:taxon-name-part taxon-name-part-type="genus" reg="Pediopsoides">Pediopsoides</tp:taxon-name-part> (<tp:taxon-name-part taxon-name-part-type="subgenus" reg="Sispocnis">Sispocnis</tp:taxon-name-part>)</tp:taxon-name><comment>Hamilton, 1980: 897</comment></tp:nomenclature-citation></tp:nomenclature-citation-list></tp:nomenclature><tp:treatment-sec sec-type="type species" id="SECID0EYOAC"><title>Type species.</title><p><italic><tp:taxon-name><tp:taxon-name-part taxon-name-part-type="genus" reg="Bythoscopus">Bythoscopus</tp:taxon-name-part><tp:taxon-name-part taxon-name-part-type="species" reg="kogotensis">kogotensis</tp:taxon-name-part></tp:taxon-name></italic> Matsumura, 1912, new designation.</p><p>The type species is fixed here under Article 70.3 of the ICZN as <italic><tp:taxon-name><tp:taxon-name-part taxon-name-part-type="genus" reg="Bythoscopus">Bythoscopus</tp:taxon-name-part><tp:taxon-name-part taxon-name-part-type="species" reg="kogotensis">kogotensis</tp:taxon-name-part></tp:taxon-name></italic> Matsumura, 1912, misidentified as <italic><tp:taxon-name><tp:taxon-name-part taxon-name-part-type="genus" reg="Bythoscopus">Bythoscopus</tp:taxon-name-part><tp:taxon-name-part taxon-name-part-type="species" reg="juglans">juglans</tp:taxon-name-part></tp:taxon-name></italic> Matsumura, 1912 in the original designation of <italic><tp:taxon-name><tp:taxon-name-part taxon-name-part-type="genus" reg="Sispocnis">Sispocnis</tp:taxon-name-part></tp:taxon-name></italic> by <xref ref-type="bibr" rid="B1">Anufriev (1967)</xref>.</p></tp:treatment-sec><tp:treatment-sec sec-type="distribution" id="SECID0ENAAE"><title>Distribution.</title><p>Palaearctic and Oriental Regions.</p></tp:treatment-sec><tp:treatment-sec sec-type="diagnosis" id="SECID0ESAAE"><title>Diagnosis.</title><p><tp:taxon-name><tp:taxon-name-part taxon-name-part-type="genus" reg="Pediopsoides">Pediopsoides</tp:taxon-name-part> (<tp:taxon-name-part taxon-name-part-type="subgenus" reg="Sispocnis">Sispocnis</tp:taxon-name-part>)</tp:taxon-name> is well known by the following features: face including eyes is clearly wider than long; the stripes on pronotum are usually transverse and weakly obscure, forewing has anteapical cells of variable number (2 or 3), male pygofer ventral processes generally bifid to multifid and twisted inward; and the dorsal connective usually carries a strongly developed process from its inner ventral margin.</p></tp:treatment-sec><tp:treatment-sec sec-type="remarks" id="SECID0EDBAE"><title>Remarks.</title><p><italic><tp:taxon-name><tp:taxon-name-part taxon-name-part-type="genus" reg="Sispocnis">Sispocnis</tp:taxon-name-part></tp:taxon-name></italic> was originally established as a subgenus under the genus <italic><tp:taxon-name><tp:taxon-name-part taxon-name-part-type="genus" reg="Oncopsis">Oncopsis</tp:taxon-name-part></tp:taxon-name></italic> by <xref ref-type="bibr" rid="B1">Anufriev (1967)</xref> for <italic><tp:taxon-name><tp:taxon-name-part taxon-name-part-type="genus" reg="Bythoscopus">Bythoscopus</tp:taxon-name-part><tp:taxon-name-part taxon-name-part-type="species" reg="juglans">juglans</tp:taxon-name-part></tp:taxon-name></italic> Matsumura, 1912 which was designated as the type species. <xref ref-type="bibr" rid="B6">Hamilton (1980)</xref> revised the status of <italic><tp:taxon-name><tp:taxon-name-part taxon-name-part-type="genus" reg="Sispocnis">Sispocnis</tp:taxon-name-part></tp:taxon-name></italic> and proposed it as a subgenus within <italic><tp:taxon-name><tp:taxon-name-part taxon-name-part-type="genus" reg="Pediopsoides">Pediopsoides</tp:taxon-name-part></tp:taxon-name></italic>. <xref ref-type="bibr" rid="B6">Hamilton (1980)</xref> also recognized <xref ref-type="bibr" rid="B1">Anufriev’s (1967)</xref> identification of <italic><tp:taxon-name><tp:taxon-name-part taxon-name-part-type="genus" reg="Bythoscopus">B.</tp:taxon-name-part><tp:taxon-name-part taxon-name-part-type="species" reg="juglans">juglans</tp:taxon-name-part></tp:taxon-name></italic> Matsumura as a misidentification, and provisionally considered <tp:taxon-name><tp:taxon-name-part taxon-name-part-type="genus" reg="Oncopsis">Oncopsis</tp:taxon-name-part> (<tp:taxon-name-part taxon-name-part-type="subgenus" reg="Sispocnis">Sispocnis</tp:taxon-name-part>) <tp:taxon-name-part taxon-name-part-type="species" reg="kurentsovi">kurentsovi</tp:taxon-name-part></tp:taxon-name> Anufriev as the type of the subgenus. Based on examination of the type specimens of <xref ref-type="bibr" rid="B10">Matsumura (1912)</xref> and <xref ref-type="bibr" rid="B2">Anufriev (1977)</xref>, <xref ref-type="bibr" rid="B11">Okudera (2014)</xref> considered <tp:taxon-name><tp:taxon-name-part taxon-name-part-type="genus" reg="Oncopsis">O.</tp:taxon-name-part> (<tp:taxon-name-part taxon-name-part-type="subgenus" reg="Sispocnis">S.</tp:taxon-name-part>) <tp:taxon-name-part taxon-name-part-type="species" reg="kurentsovi">kurentsovi</tp:taxon-name-part></tp:taxon-name> Anufriev as a junior synonym of <italic><tp:taxon-name><tp:taxon-name-part taxon-name-part-type="genus" reg="Bythoscopus">B.</tp:taxon-name-part><tp:taxon-name-part taxon-name-part-type="species" reg="kogotensis">kogotensis</tp:taxon-name-part></tp:taxon-name></italic> Matsumura, and recognized misidentifications of this species as <italic><tp:taxon-name><tp:taxon-name-part taxon-name-part-type="genus" reg="Bythoscopus">B.</tp:taxon-name-part><tp:taxon-name-part taxon-name-part-type="species" reg="juglans">juglans</tp:taxon-name-part></tp:taxon-name></italic> by <xref ref-type="bibr" rid="B1">Anufriev (1967)</xref> and <xref ref-type="bibr" rid="B3">Anufriev and Emeljanov (1988)</xref>. Additionally, <xref ref-type="bibr" rid="B11">Okudera (2014)</xref> considered <italic><tp:taxon-name><tp:taxon-name-part taxon-name-part-type="genus" reg="Bythoscopus">B.</tp:taxon-name-part><tp:taxon-name-part taxon-name-part-type="species" reg="juglans">juglans</tp:taxon-name-part></tp:taxon-name></italic> Matsumura as a junior synonym of <italic><tp:taxon-name><tp:taxon-name-part taxon-name-part-type="genus" reg="Oncopsis">Oncopsis</tp:taxon-name-part><tp:taxon-name-part taxon-name-part-type="species" reg="nitobei">nitobei</tp:taxon-name-part></tp:taxon-name></italic> (Matsumura, 1912).</p><p>Herein, it is necessary to clarify the type species for the subgenus. Following the provisions of Article 70.3.2 of the International Code of Zoological Nomenclature (ICZN, 1999), the type species is fixed here as <italic><tp:taxon-name><tp:taxon-name-part taxon-name-part-type="genus" reg="Bythoscopus">Bythoscopus</tp:taxon-name-part><tp:taxon-name-part taxon-name-part-type="species" reg="kogotensis">kogotensis</tp:taxon-name-part></tp:taxon-name></italic> Matsumura, 1912, misidentified as <italic><tp:taxon-name><tp:taxon-name-part taxon-name-part-type="genus" reg="Bythoscopus">Bythoscopus</tp:taxon-name-part><tp:taxon-name-part taxon-name-part-type="species" reg="juglans">juglans</tp:taxon-name-part></tp:taxon-name></italic> Matsumura, 1912 in the original designation by <xref ref-type="bibr" rid="B1">Anufriev (1967)</xref>. Thus, <tp:taxon-name><tp:taxon-name-part taxon-name-part-type="genus" reg="Pediopsoides">Pediopsoides</tp:taxon-name-part> (<tp:taxon-name-part taxon-name-part-type="subgenus" reg="Sispocnis">Sispocnis</tp:taxon-name-part>)</tp:taxon-name> remains as a valid subgenus.</p></tp:treatment-sec><ref-list><ref id="B1"><mixed-citation xmlns:xlink="http://www.w3.org/1999/xlink" xlink:type="simple"><person-group><name name-style="western"><surname>Anufriev</surname><given-names>GA</given-names></name></person-group> (<year>1967</year>) <article-title>Notes on the genus <italic><tp:taxon-name><tp:taxon-name-part taxon-name-part-type="genus">Oncopsis</tp:taxon-name-part></tp:taxon-name></italic> Burmeister, 1838 (<tp:taxon-name><tp:taxon-name-part taxon-name-part-type="suborder">Homoptera</tp:taxon-name-part></tp:taxon-name>, <tp:taxon-name><tp:taxon-name-part taxon-name-part-type="suborder">Auchenorrhyncha</tp:taxon-name-part></tp:taxon-name>) with descriptions of new species from the Soviet Far East.</article-title><source>Entomologisk Tidskrift</source><volume>88</volume>(<issue>3–4</issue>): <fpage>174</fpage>–<lpage>184</lpage>.</mixed-citation></ref><ref id="B6"><mixed-citation xmlns:xlink="http://www.w3.org/1999/xlink" xlink:type="simple"><person-group><name name-style="western"><surname>Hamilton</surname><given-names>KGA</given-names></name></person-group> (<year>1980</year>) <article-title>Contributions to the study of the world <tp:taxon-name><tp:taxon-name-part taxon-name-part-type="tribe">Macropsini</tp:taxon-name-part></tp:taxon-name> (<tp:taxon-name><tp:taxon-name-part taxon-name-part-type="order">Rhynchota</tp:taxon-name-part></tp:taxon-name>: <tp:taxon-name><tp:taxon-name-part taxon-name-part-type="suborder">Homoptera</tp:taxon-name-part></tp:taxon-name>: <tp:taxon-name><tp:taxon-name-part taxon-name-part-type="family">Cicadellidae</tp:taxon-name-part></tp:taxon-name>).</article-title><source>The Canadian Entomologist</source><volume>112</volume>: <fpage>875</fpage>–<lpage>932</lpage>. <ext-link xlink:type="simple" ext-link-type="doi" xlink:href="10.4039/Ent112875-9">https://doi.org/10.4039/Ent112875-9</ext-link></mixed-citation></ref><ref id="B10"><mixed-citation xmlns:xlink="http://www.w3.org/1999/xlink" xlink:type="simple"><person-group><name name-style="western"><surname>Matsumura</surname><given-names>S</given-names></name></person-group> (<year>1912</year>) <article-title>Die Acocephalinen und Bythoscopinen Japans.</article-title><source>The Journal of the Agriculture, Tohoku Imperial University (Sapporo)</source><volume>4</volume>(<issue>7</issue>): <fpage>279</fpage>–<lpage>325</lpage>.</mixed-citation></ref><ref id="B2"><mixed-citation xmlns:xlink="http://www.w3.org/1999/xlink" xlink:type="simple"><person-group><name name-style="western"><surname>Anufriev</surname><given-names>GA</given-names></name></person-group> (<year>1977</year>) <article-title>Leafhoppers (<tp:taxon-name><tp:taxon-name-part taxon-name-part-type="suborder">Homoptera</tp:taxon-name-part></tp:taxon-name>, Auchenorrhyncna, <tp:taxon-name><tp:taxon-name-part taxon-name-part-type="family">Cicadellidae</tp:taxon-name-part></tp:taxon-name>) of the Kurile Islands.</article-title><source>Proceedings of the Zoological Institute, Leningrad</source><volume>70</volume>: <fpage>10</fpage>–<lpage>36</lpage>. [in Russian]</mixed-citation></ref><ref id="B11"><mixed-citation xmlns:xlink="http://www.w3.org/1999/xlink" xlink:type="simple"><person-group><name name-style="western"><surname>Okudera</surname><given-names>S</given-names></name></person-group> (<year>2014</year>) <article-title>Taxonomic notes on some Japanese <tp:taxon-name><tp:taxon-name-part taxon-name-part-type="subfamily">macropsinae</tp:taxon-name-part></tp:taxon-name> leafhoppers (<tp:taxon-name><tp:taxon-name-part taxon-name-part-type="suborder">Auchenorrhyncha</tp:taxon-name-part></tp:taxon-name>, <tp:taxon-name><tp:taxon-name-part taxon-name-part-type="family">Cicadellidae</tp:taxon-name-part></tp:taxon-name>).</article-title><source>Rostria</source><volume>57</volume>: <fpage>13</fpage>–<lpage>18</lpage>.</mixed-citation></ref><ref id="B3"><mixed-citation xmlns:xlink="http://www.w3.org/1999/xlink" xlink:type="simple"><person-group><name name-style="western"><surname>Anufriev</surname><given-names>GA</given-names></name><name name-style="western"><surname>Emeljanov</surname><given-names>AF</given-names></name></person-group> (<year>1988</year>) <article-title>Suborder <tp:taxon-name><tp:taxon-name-part taxon-name-part-type="suborder">Cicadinea</tp:taxon-name-part></tp:taxon-name> (<tp:taxon-name><tp:taxon-name-part taxon-name-part-type="suborder">Auchenorrhyncha</tp:taxon-name-part></tp:taxon-name>).</article-title> In: <person-group><name name-style="western"><surname>Lehr</surname><given-names>DA</given-names></name></person-group> (<role>Ed.</role>) <issue-title>Keys to Insects of the Far East of the USSR,Vol II.</issue-title><source>Nauka Publishing House, Leningrad</source>, <fpage>12</fpage>–<lpage>495</lpage>.</mixed-citation></ref></ref-list></tp:taxon-treatment>
