# Supplementary material for: Review of the leafhopper subgenus Pediopsoides (Sispocnis) (Hemiptera, Cicadellidae, Eurymelinae, Macropsini) with description of two new species from China
Source: Zookeys. 2019 Jun 13;855:71–83. doi: 10.3897/zookeys.855.33591 (PMC6586666; doi:10.3897/zookeys.855.33591)
Supplement: XML Treatment for Pediopsoides (Sispocnis) aomians [file zookeys.855.33591-treatment3.xml]

<!DOCTYPE tp:taxon-treatment
  PUBLIC "-//TaxonX//DTD Taxonomic Treatment Publishing DTD v0 20100105//EN" "tax-treatment-NSO.dtd">
<tp:taxon-treatment xmlns:tp="http://www.plazi.org/taxpub"><tp:treatment-meta><kwd-group><label>Taxon classification</label><kwd><named-content xmlns:xlink="http://www.w3.org/1999/xlink" content-type="kingdom">Animalia</named-content></kwd><kwd><named-content xmlns:xlink="http://www.w3.org/1999/xlink" content-type="order">Hemiptera</named-content></kwd><kwd><named-content xmlns:xlink="http://www.w3.org/1999/xlink" content-type="family">Cicadellidae</named-content></kwd></kwd-group><mixed-citation publication-type="journal"><person-group><name><surname>Li</surname><given-names>Hu</given-names></name><name><surname>Li</surname><given-names>Juan</given-names></name><name><surname>Dai</surname><given-names>Ren-Huai</given-names></name></person-group><article-title>Review of the leafhopper subgenus <tp:taxon-name><tp:taxon-name-part taxon-name-part-type="genus" reg="Pediopsoides">Pediopsoides</tp:taxon-name-part> (<tp:taxon-name-part taxon-name-part-type="subgenus" reg="Sispocnis">Sispocnis</tp:taxon-name-part>)</tp:taxon-name> (<tp:taxon-name><tp:taxon-name-part taxon-name-part-type="order">Hemiptera</tp:taxon-name-part></tp:taxon-name>, <tp:taxon-name><tp:taxon-name-part taxon-name-part-type="family">Cicadellidae</tp:taxon-name-part></tp:taxon-name>, <tp:taxon-name><tp:taxon-name-part taxon-name-part-type="subfamily">Eurymelinae</tp:taxon-name-part></tp:taxon-name>, <tp:taxon-name><tp:taxon-name-part taxon-name-part-type="tribe">Macropsini</tp:taxon-name-part></tp:taxon-name>) with description of two new species from China</article-title><source>Zookeys</source><day>13</day><month>6</month><year>2019</year><volume>855</volume><fpage>71</fpage><lpage>83</lpage><pub-id pub-id-type="doi">10.3897/zookeys.855.33591</pub-id></mixed-citation></tp:treatment-meta><tp:nomenclature><tp:taxon-name><tp:taxon-name-part taxon-name-part-type="genus" reg="Pediopsoides">Pediopsoides</tp:taxon-name-part> (<tp:taxon-name-part taxon-name-part-type="subgenus" reg="Sispocnis">Sispocnis</tp:taxon-name-part>) <tp:taxon-name-part taxon-name-part-type="species" reg="aomians">aomians</tp:taxon-name-part></tp:taxon-name><tp:taxon-authority>(Kuoh, 1981)</tp:taxon-authority><xref ref-type="fig" rid="F1">Figs 1–26</xref><tp:nomenclature-citation-list><tp:nomenclature-citation><tp:taxon-name>
                <tp:taxon-name-part taxon-name-part-type="genus" reg="Oncopsis">Oncopsis</tp:taxon-name-part>
                <tp:taxon-name-part taxon-name-part-type="species" reg="aomians">aomians</tp:taxon-name-part>
              </tp:taxon-name><comment>Kuoh, 1981: 201</comment></tp:nomenclature-citation><tp:nomenclature-citation><tp:taxon-name>
                <tp:taxon-name-part taxon-name-part-type="genus" reg="Digitalis">Digitalis</tp:taxon-name-part>
                <tp:taxon-name-part taxon-name-part-type="species" reg="striolatus">striolatus</tp:taxon-name-part>
              </tp:taxon-name><comment>Liu &amp; Zhang, 2002: 175 (synonym by <xref ref-type="bibr" rid="B4">Dai and Zhang 2009</xref>)</comment></tp:nomenclature-citation><tp:nomenclature-citation><tp:taxon-name><tp:taxon-name-part taxon-name-part-type="genus" reg="Pediopsoides">Pediopsoides</tp:taxon-name-part> (<tp:taxon-name-part taxon-name-part-type="subgenus" reg="Sispocnis">Sispocnis</tp:taxon-name-part>) <tp:taxon-name-part taxon-name-part-type="species" reg="aomians">aomians</tp:taxon-name-part></tp:taxon-name><comment>, Dai &amp; Zhang 2009: 28</comment></tp:nomenclature-citation><tp:nomenclature-citation><tp:taxon-name><tp:taxon-name-part taxon-name-part-type="genus" reg="Pediopsoides">Pediopsoides</tp:taxon-name-part> (<tp:taxon-name-part taxon-name-part-type="subgenus" reg="Sispocnis">Sispocnis</tp:taxon-name-part>) <tp:taxon-name-part taxon-name-part-type="species" reg="heterodigitatus">heterodigitatus</tp:taxon-name-part></tp:taxon-name><comment>Dai &amp; Zhang, 2009: 31. syn. n.</comment></tp:nomenclature-citation></tp:nomenclature-citation-list></tp:nomenclature><tp:treatment-sec sec-type="material" id="SECID0E4KAE"><title>Material examined.</title><p><abbrev xmlns:xlink="http://www.w3.org/1999/xlink" content-type="institution" xlink:title="Guizhou University, Guiyang, China" id="ABBRID0EDLAE" xlink:type="simple">GUGC</abbrev>: 1 ♂, CHINA: Shaanxi Province, Mei County, Taibaishan National Natural Reserve, 17.vii.2012, collected by Fan Zhi-Hua; 1 ♀, CHINA: Sichuan Province, Tibetan Autonomous Prefecture of Garzê, Kangding County, 31.vii.2012, collected by Fan Zhi-Hua; 2 ♀♀, CHINA: Yunnan Province, Diqing Tibetan Autonomous Prefecture, Shangri-la, 08.viii.2012, collected by Fan Zhi-Hua; 1 ♂, CHINA: Qinghai Province, Tu Autonomous County of Huzhu, Beishan Forest Farm, 2685 m, 17.viii.2008, collected by Song Qiong-Zhang; 2 ♂♂, CHINA: Qinghai Province, Datong Hui &amp; Tu Autonomous County, Black Spring Reservoir, 3000 m, 09.vii.2007, collected by Chen Xiang-Sheng; 1 ♂ 7 ♀♀, CHINA: Sichuan Province, Tibetan Qiang Autonomous Prefecture of Ngawa, Songpan County, Huanglong Temple, 22.viii.1994, collected by Du Yu-Zhou; 5 ♀♀, CHINA: Yunnan Province, Nujiang of the Lisu Autonomous Prefecture, Lushui City, PianMa Town, 17.viii.2001, collected by Yang Mao-Fa; 2 ♂♂ 4 ♀♀, CHINA: Shanxi Province, Xinzhou City, Ningwu County, Luyashan National Natural Reserve, 18.viii.2011, collected by Li Hu, Fan Zhi-Hua &amp; Yu Xiao-Fei. <abbrev xmlns:xlink="http://www.w3.org/1999/xlink" content-type="institution" xlink:title="Shaanxi University of Technology, Hanzhong, China" id="ABBRID0EILAE" xlink:type="simple">SUHC</abbrev>: 4 ♂♂ 4 ♀♀, CHINA: Sichuan Province, Tibetan Autonomous Prefecture of Garzê, Luding County, Moxi Town, Hailuogou, 3600 m above sea level, 12.viii.2015, collected by Zhan Hong-Ping; 1 ♂ 1 ♀, CHINA: Sichuan Province, Tibetan Autonomous Prefecture of Garzê, Daocheng County, Sangdui Town, 4100 m above sea level, 15.viii.2015, collected by Zhan Hong-Ping; 1 ♂ 1 ♀, CHINA: Sichuan Province, Tibetan Autonomous Prefecture of Garzê, Luding County, Minya Konka, Yajiageng, 3800 m above sea level, 13.viii.2015, collected by Zhan Hong-Ping; 1 ♂, CHINA: Sichuan Province, Tibetan Autonomous Prefecture of Garzê, Luding County, Xindianzi, 2845 m above sea level, 13.viii.2015, collected by Zhan Hong-Ping.</p></tp:treatment-sec><tp:treatment-sec sec-type="description" id="SECID0ENLAE"><title>Description.</title><p><italic>Body color</italic> (Figs <xref ref-type="fig" rid="F1">1–6</xref>). Yellow brown to dark brown or black, usually densely marked with darker maculae. Pronotum (Figs <xref ref-type="fig" rid="F1">1</xref>, <xref ref-type="fig" rid="F1">2</xref>) generally with 4–6 shallow yellowish or brown spots on posterior margin. Scutellum (Figs <xref ref-type="fig" rid="F1">1</xref>, <xref ref-type="fig" rid="F1">2</xref>) with black triangular spots on lateral corners, or evenly black.</p><fig id="F1" position="float" orientation="portrait"><label>Figures 1–26.</label><caption><p><tp:taxon-name><tp:taxon-name-part taxon-name-part-type="genus" reg="Pediopsoides">Pediopsoides</tp:taxon-name-part> (<tp:taxon-name-part taxon-name-part-type="subgenus" reg="Sispocnis">Sispocnis</tp:taxon-name-part>) <tp:taxon-name-part taxon-name-part-type="species" reg="aomians">aomians</tp:taxon-name-part></tp:taxon-name> (Kuoh) <bold>1, 2</bold> male habitus, dorsal view <bold>3, 4</bold> male habitus, lateral view <bold>5, 6</bold> face <bold>7</bold> male pygofer and subgenital plate, lateral view <bold>8–13</bold> pygofer ventral processes (from several specimens), ventrocaudal view <bold>14</bold> dorsal connective, lateral view <bold>15–20</bold> process of dorsal connective from inner ventral margin, lateral view <bold>21</bold> aedeagus, lateral view <bold>22–26</bold> apex of aedeagus, ventral view.</p></caption><graphic xmlns:xlink="http://www.w3.org/1999/xlink" xlink:href="zookeys-855-071-g001.jpg" position="float" orientation="portrait" xlink:type="simple" id="oo_310015.jpg"/></fig><p><italic>Body appearance</italic> (Figs <xref ref-type="fig" rid="F1">1–6</xref>). Stout and wedge-shaped. Head (Figs <xref ref-type="fig" rid="F1">1</xref>, <xref ref-type="fig" rid="F1">2</xref>) with frontal margin sinuated slightly. Face (Figs <xref ref-type="fig" rid="F1">5</xref>, <xref ref-type="fig" rid="F1">6</xref>) with stripes and punctures; frons clearly with longitudinal carina in middle, and oblique striations from carina to lateral margins; lower parts of postclypeus tumid. Pronotum (Figs <xref ref-type="fig" rid="F1">1</xref>, <xref ref-type="fig" rid="F1">2</xref>) 2.5 times wider than long, scutellum 1.2 times longer than that of pronotum. Forewing (Figs <xref ref-type="fig" rid="F1">3</xref>, <xref ref-type="fig" rid="F1">4</xref>) with three anteapical and four apical cells, and occasionally with additional cross-vien(s).</p><p><italic>Male genitalia</italic>. Pygofer (Figs <xref ref-type="fig" rid="F1">7–13</xref>) basally broad, ventrocaudal margin with multifid and inturned process usually with 2–4 figure-like or spine-like branches of different size. Dorsal connective (Figs <xref ref-type="fig" rid="F1">14–20</xref>) strongly developed, S-shaped, with bifurcate various process from inner ventral margin with dorsal branch usually larger, longer and twisted ventrad and ventral branch small, short and dorsally bent. Aedeagus (Figs <xref ref-type="fig" rid="F1">21–26</xref>) broad basally, shaft margins parallel or slightly sinuate at ventral aspect, apical dorsal margin of shaft elongate to two lobes (Fig. <xref ref-type="fig" rid="F1">22</xref>) and usually bifid at varying levels (Figs <xref ref-type="fig" rid="F1">23–26</xref>) with each lobe.</p><!--PageBreak --><!--PageBreak --></tp:treatment-sec><tp:treatment-sec sec-type="distribution" id="SECID0EYPAE"><title>Distribution.</title><p>China (Shaanxi, Sichuan, Qinghai, Shanxi, Gansu and Yunnan).</p></tp:treatment-sec><tp:treatment-sec sec-type="remarks" id="SECID0E4PAE"><title>Remarks.</title><p>After examination of many specimens, the morphological diversity of <tp:taxon-name><tp:taxon-name-part taxon-name-part-type="genus" reg="Pediopsoides">P.</tp:taxon-name-part> (<tp:taxon-name-part taxon-name-part-type="subgenus" reg="Sispocnis">S.</tp:taxon-name-part>) <tp:taxon-name-part taxon-name-part-type="species" reg="aomians">aomians</tp:taxon-name-part></tp:taxon-name> in body color and male genital structures is now better understood. <tp:taxon-name><tp:taxon-name-part taxon-name-part-type="genus" reg="Pediopsoides">Pediopsoides</tp:taxon-name-part> (<tp:taxon-name-part taxon-name-part-type="subgenus" reg="Sispocnis">S.</tp:taxon-name-part>) <tp:taxon-name-part taxon-name-part-type="species" reg="aomians">aomians</tp:taxon-name-part></tp:taxon-name> can be distinguished from other members of <tp:taxon-name><tp:taxon-name-part taxon-name-part-type="genus" reg="Pediopsoides">Pediopsoides</tp:taxon-name-part> (<tp:taxon-name-part taxon-name-part-type="subgenus" reg="Sispocnis">Sispocnis</tp:taxon-name-part>)</tp:taxon-name> largely by the multifid (2–4) figure-like or spine-like process on distal caudoventral margin of male pygofer, the bifurcate process from inner ventral margin of the dorsal connective, and the unique structure of the aedeagus. The original description of <tp:taxon-name><tp:taxon-name-part taxon-name-part-type="genus" reg="Pediopsoides">P.</tp:taxon-name-part> (<tp:taxon-name-part taxon-name-part-type="subgenus" reg="Sispocnis">S.</tp:taxon-name-part>) <tp:taxon-name-part taxon-name-part-type="species" reg="heterodigitatus">heterodigitatus</tp:taxon-name-part></tp:taxon-name> was based on only one male from Yunnan Province of China and the shape of male genitalia according to the description of that species falls well within the variation of <tp:taxon-name><tp:taxon-name-part taxon-name-part-type="genus" reg="Pediopsoides">P.</tp:taxon-name-part> (<tp:taxon-name-part taxon-name-part-type="subgenus" reg="Sispocnis">S.</tp:taxon-name-part>) <tp:taxon-name-part taxon-name-part-type="species" reg="aomians">aomians</tp:taxon-name-part></tp:taxon-name> as interpreted here. It is proposed herein as a junior synonym of <tp:taxon-name><tp:taxon-name-part taxon-name-part-type="genus" reg="Pediopsoides">P.</tp:taxon-name-part> (<tp:taxon-name-part taxon-name-part-type="subgenus" reg="Sispocnis">S.</tp:taxon-name-part>) <tp:taxon-name-part taxon-name-part-type="species" reg="aomians">aomians</tp:taxon-name-part></tp:taxon-name>.</p></tp:treatment-sec><ref-list><ref id="B4"><mixed-citation xmlns:xlink="http://www.w3.org/1999/xlink" xlink:type="simple"><person-group><name name-style="western"><surname>Dai</surname><given-names>W</given-names></name><name name-style="western"><surname>Zhang</surname><given-names>YL</given-names></name></person-group> (<year>2009</year>) <article-title>The genus <italic><tp:taxon-name><tp:taxon-name-part taxon-name-part-type="genus">Pediopsoides</tp:taxon-name-part></tp:taxon-name></italic> Matsumura (<tp:taxon-name><tp:taxon-name-part taxon-name-part-type="order">Hemiptera</tp:taxon-name-part></tp:taxon-name>: <tp:taxon-name><tp:taxon-name-part taxon-name-part-type="family">Cicadellidae</tp:taxon-name-part></tp:taxon-name>, <tp:taxon-name><tp:taxon-name-part taxon-name-part-type="tribe">Macropsini</tp:taxon-name-part></tp:taxon-name>) from Mainland China, with description of two new species.</article-title><source>Zootaxa</source><volume>2134</volume>: <fpage>23</fpage>–<lpage>35</lpage>.</mixed-citation></ref></ref-list></tp:taxon-treatment>
