# Supplementary material for: Review of the leafhopper subgenus Pediopsoides (Sispocnis) (Hemiptera, Cicadellidae, Eurymelinae, Macropsini) with description of two new species from China
Source: Zookeys. 2019 Jun 13;855:71–83. doi: 10.3897/zookeys.855.33591 (PMC6586666; doi:10.3897/zookeys.855.33591)
Supplement: XML Treatment for Pediopsoides (Sispocnis) dilatus [file zookeys.855.33591-treatment4.xml]

<!DOCTYPE tp:taxon-treatment
  PUBLIC "-//TaxonX//DTD Taxonomic Treatment Publishing DTD v0 20100105//EN" "tax-treatment-NSO.dtd">
<tp:taxon-treatment xmlns:tp="http://www.plazi.org/taxpub"><tp:treatment-meta><kwd-group><label>Taxon classification</label><kwd><named-content xmlns:xlink="http://www.w3.org/1999/xlink" content-type="kingdom">Animalia</named-content></kwd><kwd><named-content xmlns:xlink="http://www.w3.org/1999/xlink" content-type="order">Hemiptera</named-content></kwd><kwd><named-content xmlns:xlink="http://www.w3.org/1999/xlink" content-type="family">Cicadellidae</named-content></kwd></kwd-group><mixed-citation publication-type="journal"><person-group><name><surname>Li</surname><given-names>Hu</given-names></name><name><surname>Li</surname><given-names>Juan</given-names></name><name><surname>Dai</surname><given-names>Ren-Huai</given-names></name></person-group><article-title>Review of the leafhopper subgenus <tp:taxon-name><tp:taxon-name-part taxon-name-part-type="genus" reg="Pediopsoides">Pediopsoides</tp:taxon-name-part> (<tp:taxon-name-part taxon-name-part-type="subgenus" reg="Sispocnis">Sispocnis</tp:taxon-name-part>)</tp:taxon-name> (<tp:taxon-name><tp:taxon-name-part taxon-name-part-type="order">Hemiptera</tp:taxon-name-part></tp:taxon-name>, <tp:taxon-name><tp:taxon-name-part taxon-name-part-type="family">Cicadellidae</tp:taxon-name-part></tp:taxon-name>, <tp:taxon-name><tp:taxon-name-part taxon-name-part-type="subfamily">Eurymelinae</tp:taxon-name-part></tp:taxon-name>, <tp:taxon-name><tp:taxon-name-part taxon-name-part-type="tribe">Macropsini</tp:taxon-name-part></tp:taxon-name>) with description of two new species from China</article-title><source>Zookeys</source><day>13</day><month>6</month><year>2019</year><volume>855</volume><fpage>71</fpage><lpage>83</lpage><pub-id pub-id-type="doi">10.3897/zookeys.855.33591</pub-id></mixed-citation></tp:treatment-meta><tp:nomenclature><tp:taxon-name><tp:taxon-name-part taxon-name-part-type="genus" reg="Pediopsoides">Pediopsoides</tp:taxon-name-part> (<tp:taxon-name-part taxon-name-part-type="subgenus" reg="Sispocnis">Sispocnis</tp:taxon-name-part>) <tp:taxon-name-part taxon-name-part-type="species" reg="dilatus">dilatus</tp:taxon-name-part></tp:taxon-name><tp:taxon-authority>Dai &amp; Zhang, 2009</tp:taxon-authority><tp:nomenclature-citation-list><tp:nomenclature-citation><tp:taxon-name><tp:taxon-name-part taxon-name-part-type="genus" reg="Pediopsoides">Pediopsoides</tp:taxon-name-part> (<tp:taxon-name-part taxon-name-part-type="subgenus" reg="Sispocnis">Sispocnis</tp:taxon-name-part>) <tp:taxon-name-part taxon-name-part-type="species" reg="dilatus">dilatus</tp:taxon-name-part></tp:taxon-name><comment>Dai &amp; Zhang, 2009: 31</comment></tp:nomenclature-citation></tp:nomenclature-citation-list></tp:nomenclature><tp:treatment-sec sec-type="material" id="SECID0ELUAE"><title>Material examined.</title><p>2 ♂♂, CHINA: Qinghai Province, Datong Hui &amp; Tu Autonomous County, Black Spring Reservoir, 3000 m, 09.vii.2007, collected by Chen Xiang-Sheng; 1 ♀, CHINA: Sichuan Province, Tibetan Autonomous Prefecture of Garzê, Kangding County, Scenic Spot of Kangding Love Song (= Mugecuo), 3600–3800 m, 30.viii.2008, collected by Yang Mao-Fa; 14 ♀♀, CHINA: Guizhou Province, Zunyi City, Suiyang County, Kuankuoshui National Natural Reserve, Chachang/Shuiku, 03-09.vi.2010, collected by Li Hu, Dai Ren-Huai &amp; Xing Ji-Chun; 2 ♀♀, CHINA: Guizhou Province, Qiandongnan Miao &amp; Dong Autonomous Prefecture, Leishan County, Leigongshan National Natural Reserve, 05.vii.2011, collected by Zheng Wei-Bin; 1 ♀, CHINA: Shandong Province, Qingdao City, Laoshan Mountain, 17.viii.2011, collected by Chang Zhi-Min.</p></tp:treatment-sec><tp:treatment-sec sec-type="distribution" id="SECID0EQUAE"><title>Distribution.</title><p>China (Sichuan, Qinghai, Guizhou, Shandong and Xizang).</p></tp:treatment-sec><tp:treatment-sec sec-type="remarks" id="SECID0EVUAE"><title>Remarks.</title><p>This species can be easily recognized by the teeth on the caudoventral margin of the male pygofer, the aedeagal shaft broadened gradually from the base to the end, the lateral triangular expansions on shaft apex, and the dorsal connective with the process from the inner ventral margin weakly sclerotized, slender, short and unbranched.</p></tp:treatment-sec></tp:taxon-treatment>
