# Supplementary material for: Review of the leafhopper subgenus Pediopsoides (Sispocnis) (Hemiptera, Cicadellidae, Eurymelinae, Macropsini) with description of two new species from China
Source: Zookeys. 2019 Jun 13;855:71–83. doi: 10.3897/zookeys.855.33591 (PMC6586666; doi:10.3897/zookeys.855.33591)
Supplement: XML Treatment for Pediopsoides (Sispocnis) kogotensis [file zookeys.855.33591-treatment5.xml]

<!DOCTYPE tp:taxon-treatment
  PUBLIC "-//TaxonX//DTD Taxonomic Treatment Publishing DTD v0 20100105//EN" "tax-treatment-NSO.dtd">
<tp:taxon-treatment xmlns:tp="http://www.plazi.org/taxpub"><tp:treatment-meta><kwd-group><label>Taxon classification</label><kwd><named-content xmlns:xlink="http://www.w3.org/1999/xlink" content-type="kingdom">Animalia</named-content></kwd><kwd><named-content xmlns:xlink="http://www.w3.org/1999/xlink" content-type="order">Hemiptera</named-content></kwd><kwd><named-content xmlns:xlink="http://www.w3.org/1999/xlink" content-type="family">Cicadellidae</named-content></kwd></kwd-group><mixed-citation publication-type="journal"><person-group><name><surname>Li</surname><given-names>Hu</given-names></name><name><surname>Li</surname><given-names>Juan</given-names></name><name><surname>Dai</surname><given-names>Ren-Huai</given-names></name></person-group><article-title>Review of the leafhopper subgenus <tp:taxon-name><tp:taxon-name-part taxon-name-part-type="genus" reg="Pediopsoides">Pediopsoides</tp:taxon-name-part> (<tp:taxon-name-part taxon-name-part-type="subgenus" reg="Sispocnis">Sispocnis</tp:taxon-name-part>)</tp:taxon-name> (<tp:taxon-name><tp:taxon-name-part taxon-name-part-type="order">Hemiptera</tp:taxon-name-part></tp:taxon-name>, <tp:taxon-name><tp:taxon-name-part taxon-name-part-type="family">Cicadellidae</tp:taxon-name-part></tp:taxon-name>, <tp:taxon-name><tp:taxon-name-part taxon-name-part-type="subfamily">Eurymelinae</tp:taxon-name-part></tp:taxon-name>, <tp:taxon-name><tp:taxon-name-part taxon-name-part-type="tribe">Macropsini</tp:taxon-name-part></tp:taxon-name>) with description of two new species from China</article-title><source>Zookeys</source><day>13</day><month>6</month><year>2019</year><volume>855</volume><fpage>71</fpage><lpage>83</lpage><pub-id pub-id-type="doi">10.3897/zookeys.855.33591</pub-id></mixed-citation></tp:treatment-meta><tp:nomenclature><tp:taxon-name><tp:taxon-name-part taxon-name-part-type="genus" reg="Pediopsoides">Pediopsoides</tp:taxon-name-part> (<tp:taxon-name-part taxon-name-part-type="subgenus" reg="Sispocnis">Sispocnis</tp:taxon-name-part>) <tp:taxon-name-part taxon-name-part-type="species" reg="kogotensis">kogotensis</tp:taxon-name-part></tp:taxon-name><tp:taxon-authority>(Matsumura, 1912)</tp:taxon-authority><tp:nomenclature-citation-list><tp:nomenclature-citation><tp:taxon-name>
                <tp:taxon-name-part taxon-name-part-type="genus" reg="Bythoscopus">Bythoscopus</tp:taxon-name-part>
                <tp:taxon-name-part taxon-name-part-type="species" reg="kogotensis">kogotensis</tp:taxon-name-part>
              </tp:taxon-name><comment>Matsumura, 1912: 305</comment></tp:nomenclature-citation><tp:nomenclature-citation><tp:taxon-name>
                <tp:taxon-name-part taxon-name-part-type="genus" reg="Oncopsis">Oncopsis</tp:taxon-name-part>
                <tp:taxon-name-part taxon-name-part-type="species" reg="juglans">juglans</tp:taxon-name-part>
              </tp:taxon-name><comment>, Ishihara 1953: 21, misidentified (nec <xref ref-type="bibr" rid="B10">Matsumura 1912</xref>)</comment></tp:nomenclature-citation><tp:nomenclature-citation><tp:taxon-name><tp:taxon-name-part taxon-name-part-type="genus" reg="Oncopsis">Oncopsis</tp:taxon-name-part> (<tp:taxon-name-part taxon-name-part-type="subgenus" reg="Sispocnis">Sispocnis</tp:taxon-name-part>) <tp:taxon-name-part taxon-name-part-type="species" reg="juglans">juglans</tp:taxon-name-part></tp:taxon-name><comment>, <xref ref-type="bibr" rid="B1">Anufriev 1967</xref>: 174, misidentified (nec <xref ref-type="bibr" rid="B10">Matsumura 1912</xref>)</comment></tp:nomenclature-citation><tp:nomenclature-citation><tp:taxon-name><tp:taxon-name-part taxon-name-part-type="genus" reg="Oncopsis">Oncopsis</tp:taxon-name-part> (<tp:taxon-name-part taxon-name-part-type="subgenus" reg="Sispocnis">Sispocnis</tp:taxon-name-part>) <tp:taxon-name-part taxon-name-part-type="species" reg="kurentsovi">kurentsovi</tp:taxon-name-part></tp:taxon-name><comment>Anufriev, 1977: 12 (synonym by <xref ref-type="bibr" rid="B11">Okudera 2014</xref>)</comment></tp:nomenclature-citation><tp:nomenclature-citation><!--PageBreak --><tp:taxon-name><tp:taxon-name-part taxon-name-part-type="genus" reg="Pediopsoides">Pediopsoides</tp:taxon-name-part> (<tp:taxon-name-part taxon-name-part-type="subgenus" reg="Sispocnis">Sispocnis</tp:taxon-name-part>) <tp:taxon-name-part taxon-name-part-type="species" reg="juglans">juglans</tp:taxon-name-part></tp:taxon-name><comment><xref ref-type="bibr" rid="B3">Anufriev and Emeljanov 1988</xref>: 78, misidentified (nec <xref ref-type="bibr" rid="B10">Matsumura 1912</xref>) </comment></tp:nomenclature-citation></tp:nomenclature-citation-list></tp:nomenclature><tp:treatment-sec sec-type="material" id="SECID0EGZAE"><title>Material examined.</title><p>28 ♂♂ 29 ♀♀, CHINA: Shanxi Province, Lishan National Natural Reserve, 23–26.vii.2012, collected by Song Qiong-Zhang, Zhang Pei &amp; Xing Dong-Liang; 1 ♀, CHINA: Shanxi Province, Xinzhou City, Ningwu County, Luyashan National Natural Reserve, 19.viii.2011, collected by Yu Xiao-Fei; 2 ♂♂ 1 ♀, CHINA: Sichuan Province, Ya’an City, Tianquan County, Erlang Mountain, Labahe, 25.vii.2012, collected by Fan Zhi-Hua &amp; Li Hu; 2 ♀♀, CHINA: Sichuan Province, Ya’an City, Fengtongzhai National Natural Reserve, 1500 m, 01.viii.2005, collected by Zhou Zhong-Hui &amp; Xu Fang-Ling; 1 ♀, CHINA: Sichuan Province, Erlang Mountain, 04.viii.2005, collected by Yang Zai-Hua; 1 ♂, CHINA: Shaanxi Province, Ankang City, Ningshan County, Huoditang, Linchang, 12.vii.2012, collected by Li Hu; 2 ♀♀, CHINA: Shaanxi Province, Mei County, Taibaishan National Natural Reserve, Haopingsi, 12.vii.2012, collected by Xu Shi-Yan; 1 ♀, CHINA: Shaanxi Province, Qingmuchuan National Natural Reserve, 18.viii.2010, collected by Li Hu &amp; Fan Zhi-Hua; 1 ♂, CHINA: Anhui Province, Liuan City, Tiantangzhai National Natural Reserve, 950 m, 01.viii.2013, collected by Li Bin, Jiao Meng &amp; Yu Xiao-Fei; 1 ♀, CHINA: Hubei Province, Shiyan City, Wudang Mountains, 13.vii.2013, collected by Li Hu; 1 ♀, CHINA: Hubei Province, Shennongjia National Natural Reserve, Guanmenshan, 19.vii.2013, collected by Xing Dong-Liang; 1 ♂, CHINA: Hubei Province, Shennongjia National Natural Reserve, Yazikou, 1850 m, 11.viii.1997, collected by Yang Mao-Fa; 1 ♂, CHINA: Hubei Province, Wufeng Tujia Autonomous County, Houhe National Natural Reserve, 22.vii.2013, collected by Chang Zhi-Min; 1 ♀, CHINA: Guizhou Province, Leigongshan National Natural Reserve, 10.vii.2010, collected by Long Jian-Kun; 1 ♂ 3 ♀♀, CHINA: Guizhou Province, Leigongshan National Natural Reserve, Light traping, 04–06.vii.2011, collected by Chang Zhi-Min &amp; Zheng Wei-Bin; 2 ♀♀, CHINA: Jilin Province, Changbaishan National Natural Reserve, 24.vii.2011, collected by Jiao Meng; 2 ♂♂ 1 ♀, CHINA: Henan Province, Xinxiang City, Huixian City, 800 m, 12.vii.2002, collected by Chen Xiang-Sheng; 2 ♂♂, CHINA: Henan Province, Baiyunshan National Natural Reserve, 14–17.viii.2008, collected by Li Jian-Da; 2 ♀♀, CHINA: Ningxia Hui Autonomous Region, Liupan Mountains, 2050 m, 28–29.vii.2008, collected by Song Qiong-Zhang; 1 ♀, CHINA: Jilin Province, Changbaishan National Natural Reserve, Baihe, 13.viii.1996, collected by Li Zi-Zhong; 1 ♀, CHINA: Liaoning Province, Benxi City, Laotudingzi National Natural Reserve, 19–20.vii.2011, collected by Fan Zhi-Hua; 10 ♂♂ 7 ♀♀, CHINA: Hebei Province, Chengde City, Wulingshan National Natural Reserve, 09.viii.2011, collected by Li Hu, Jiao Meng, Fan Zhi-Hua, Yu Xiao-Fei, Liang Wen-Qin &amp; Zhang Xin-Feng.</p></tp:treatment-sec><tp:treatment-sec sec-type="distribution" id="SECID0ELZAE"><title>Distribution.</title><p>Widespread in China (Jilin, Liaoning, Zhejiang, Hebei, Henan, Shanxi, Shaanxi, Ningxia, Anhui, Hubei, Guizhou and Sichuan), Korea, southern part of Primorsky Krai of Russia and Japan.</p><!--PageBreak --></tp:treatment-sec><tp:treatment-sec sec-type="remarks" id="SECID0ERZAE"><title>Remarks.</title><p>The combined features of the shape of the pygofer articulated lobe and ventral process, the relatively simple dorsal connective, and the structure of the aedeagus separate <tp:taxon-name><tp:taxon-name-part taxon-name-part-type="genus" reg="Pediopsoides">P.</tp:taxon-name-part> (<tp:taxon-name-part taxon-name-part-type="subgenus" reg="Sispocnis">S.</tp:taxon-name-part>) <tp:taxon-name-part taxon-name-part-type="species" reg="kogotensis">kogotensis</tp:taxon-name-part></tp:taxon-name> from other species.</p></tp:treatment-sec><ref-list><ref id="B10"><mixed-citation xmlns:xlink="http://www.w3.org/1999/xlink" xlink:type="simple"><person-group><name name-style="western"><surname>Matsumura</surname><given-names>S</given-names></name></person-group> (<year>1912</year>) <article-title>Die Acocephalinen und Bythoscopinen Japans.</article-title><source>The Journal of the Agriculture, Tohoku Imperial University (Sapporo)</source><volume>4</volume>(<issue>7</issue>): <fpage>279</fpage>–<lpage>325</lpage>.</mixed-citation></ref><ref id="B1"><mixed-citation xmlns:xlink="http://www.w3.org/1999/xlink" xlink:type="simple"><person-group><name name-style="western"><surname>Anufriev</surname><given-names>GA</given-names></name></person-group> (<year>1967</year>) <article-title>Notes on the genus <italic><tp:taxon-name><tp:taxon-name-part taxon-name-part-type="genus">Oncopsis</tp:taxon-name-part></tp:taxon-name></italic> Burmeister, 1838 (<tp:taxon-name><tp:taxon-name-part taxon-name-part-type="suborder">Homoptera</tp:taxon-name-part></tp:taxon-name>, <tp:taxon-name><tp:taxon-name-part taxon-name-part-type="suborder">Auchenorrhyncha</tp:taxon-name-part></tp:taxon-name>) with descriptions of new species from the Soviet Far East.</article-title><source>Entomologisk Tidskrift</source><volume>88</volume>(<issue>3–4</issue>): <fpage>174</fpage>–<lpage>184</lpage>.</mixed-citation></ref><ref id="B11"><mixed-citation xmlns:xlink="http://www.w3.org/1999/xlink" xlink:type="simple"><person-group><name name-style="western"><surname>Okudera</surname><given-names>S</given-names></name></person-group> (<year>2014</year>) <article-title>Taxonomic notes on some Japanese <tp:taxon-name><tp:taxon-name-part taxon-name-part-type="subfamily">macropsinae</tp:taxon-name-part></tp:taxon-name> leafhoppers (<tp:taxon-name><tp:taxon-name-part taxon-name-part-type="suborder">Auchenorrhyncha</tp:taxon-name-part></tp:taxon-name>, <tp:taxon-name><tp:taxon-name-part taxon-name-part-type="family">Cicadellidae</tp:taxon-name-part></tp:taxon-name>).</article-title><source>Rostria</source><volume>57</volume>: <fpage>13</fpage>–<lpage>18</lpage>.</mixed-citation></ref><ref id="B3"><mixed-citation xmlns:xlink="http://www.w3.org/1999/xlink" xlink:type="simple"><person-group><name name-style="western"><surname>Anufriev</surname><given-names>GA</given-names></name><name name-style="western"><surname>Emeljanov</surname><given-names>AF</given-names></name></person-group> (<year>1988</year>) <article-title>Suborder <tp:taxon-name><tp:taxon-name-part taxon-name-part-type="suborder">Cicadinea</tp:taxon-name-part></tp:taxon-name> (<tp:taxon-name><tp:taxon-name-part taxon-name-part-type="suborder">Auchenorrhyncha</tp:taxon-name-part></tp:taxon-name>).</article-title> In: <person-group><name name-style="western"><surname>Lehr</surname><given-names>DA</given-names></name></person-group> (<role>Ed.</role>) <issue-title>Keys to Insects of the Far East of the USSR,Vol II.</issue-title><source>Nauka Publishing House, Leningrad</source>, <fpage>12</fpage>–<lpage>495</lpage>.</mixed-citation></ref></ref-list></tp:taxon-treatment>
