# Supplementary material for: Review of the leafhopper subgenus Pediopsoides (Sispocnis) (Hemiptera, Cicadellidae, Eurymelinae, Macropsini) with description of two new species from China
Source: Zookeys. 2019 Jun 13;855:71–83. doi: 10.3897/zookeys.855.33591 (PMC6586666; doi:10.3897/zookeys.855.33591)
Supplement: XML Treatment for Pediopsoides (Sispocnis) rectus [file zookeys.855.33591-treatment6.xml]

<!DOCTYPE tp:taxon-treatment
  PUBLIC "-//TaxonX//DTD Taxonomic Treatment Publishing DTD v0 20100105//EN" "tax-treatment-NSO.dtd">
<tp:taxon-treatment xmlns:tp="http://www.plazi.org/taxpub"><tp:treatment-meta><kwd-group><label>Taxon classification</label><kwd><named-content xmlns:xlink="http://www.w3.org/1999/xlink" content-type="kingdom">Animalia</named-content></kwd><kwd><named-content xmlns:xlink="http://www.w3.org/1999/xlink" content-type="order">Hemiptera</named-content></kwd><kwd><named-content xmlns:xlink="http://www.w3.org/1999/xlink" content-type="family">Cicadellidae</named-content></kwd></kwd-group><mixed-citation publication-type="journal"><person-group><name><surname>Li</surname><given-names>Hu</given-names></name><name><surname>Li</surname><given-names>Juan</given-names></name><name><surname>Dai</surname><given-names>Ren-Huai</given-names></name></person-group><article-title>Review of the leafhopper subgenus <tp:taxon-name><tp:taxon-name-part taxon-name-part-type="genus" reg="Pediopsoides">Pediopsoides</tp:taxon-name-part> (<tp:taxon-name-part taxon-name-part-type="subgenus" reg="Sispocnis">Sispocnis</tp:taxon-name-part>)</tp:taxon-name> (<tp:taxon-name><tp:taxon-name-part taxon-name-part-type="order">Hemiptera</tp:taxon-name-part></tp:taxon-name>, <tp:taxon-name><tp:taxon-name-part taxon-name-part-type="family">Cicadellidae</tp:taxon-name-part></tp:taxon-name>, <tp:taxon-name><tp:taxon-name-part taxon-name-part-type="subfamily">Eurymelinae</tp:taxon-name-part></tp:taxon-name>, <tp:taxon-name><tp:taxon-name-part taxon-name-part-type="tribe">Macropsini</tp:taxon-name-part></tp:taxon-name>) with description of two new species from China</article-title><source>Zookeys</source><day>13</day><month>6</month><year>2019</year><volume>855</volume><fpage>71</fpage><lpage>83</lpage><pub-id pub-id-type="doi">10.3897/zookeys.855.33591</pub-id></mixed-citation></tp:treatment-meta><tp:nomenclature><tp:taxon-name><tp:taxon-name-part taxon-name-part-type="genus" reg="Pediopsoides">Pediopsoides</tp:taxon-name-part> (<tp:taxon-name-part taxon-name-part-type="subgenus" reg="Sispocnis">Sispocnis</tp:taxon-name-part>) <tp:taxon-name-part taxon-name-part-type="species" reg="rectus">rectus</tp:taxon-name-part><object-id xmlns:xlink="http://www.w3.org/1999/xlink" content-type="zoobank" xlink:type="simple">http://zoobank.org/5BA796B9-A9DB-4027-A391-401A8D1A24BA</object-id></tp:taxon-name><tp:taxon-authority>Li, Li &amp; Dai</tp:taxon-authority><tp:taxon-status xmlns:xlink="http://www.w3.org/1999/xlink" xlink:type="simple">sp. nov.</tp:taxon-status><xref ref-type="fig" rid="F2">Figs 27–37</xref><!--PageBreak --></tp:nomenclature><tp:treatment-sec sec-type="type material" id="SECID0EV2AE"><title>Type material.</title><p>HOLOTYPE: ♂, CHINA: Sichuan Province, Tibetan Autonomous Prefecture of Garzê, Luding County, Minya Konka, Yajiageng, 3800 m above sea level, 13.viii.2015, collected by Zhan Hong-Ping. PARATYPE: 1 ♂, CHINA: Sichuan Province, Tibetan Autonomous Prefecture of Garzê, Xiangcheng County, Shagong Town, Dagen, 3500–3900 m above sea level, 15.viii.2015, collected by Zhan Hong-Ping.</p></tp:treatment-sec><tp:treatment-sec sec-type="etymology" id="SECID0E12AE"><title>Etymology.</title><p>The new specific epithet was derived from the Latin words “<italic><tp:taxon-name><tp:taxon-name-part taxon-name-part-type="genus" reg="Pediopsoides"/><tp:taxon-name-part taxon-name-part-type="species" reg="rectus">rectus</tp:taxon-name-part></tp:taxon-name></italic>” indicating that the aedeagal shaft is straight relatively.</p></tp:treatment-sec><tp:treatment-sec sec-type="description" id="SECID0EK3AE"><title>Description.</title><p><italic>Body color</italic>. Body background color (Figs <xref ref-type="fig" rid="F2">27</xref>, <xref ref-type="fig" rid="F2">28</xref>) chocolate, punctures on surface of head, face, pronotum and scutellum darker brown. Face (Fig. <xref ref-type="fig" rid="F2">29</xref>) brownish, eyes reddish brown on facial view and pale brown on dorsal view (Fig. <xref ref-type="fig" rid="F2">27</xref>). Scutellum (Fig. <xref ref-type="fig" rid="F2">27</xref>) darker brown, both lateral corners with black triangular spots. Forewing (Figs <xref ref-type="fig" rid="F2">27</xref>, <xref ref-type="fig" rid="F2">28</xref>) evenly brown except area around outer apical cell, venation darker.</p><fig id="F2" position="float" orientation="portrait"><label>Figures 27–37.</label><caption><p><tp:taxon-name><tp:taxon-name-part taxon-name-part-type="genus" reg="Pediopsoides">Pediopsoides</tp:taxon-name-part> (<tp:taxon-name-part taxon-name-part-type="subgenus" reg="Sispocnis">Sispocnis</tp:taxon-name-part>) <tp:taxon-name-part taxon-name-part-type="species" reg="rectus">rectus</tp:taxon-name-part></tp:taxon-name> sp. nov. <bold>27</bold> male habitus, dorsal view <bold>28</bold> male habitus, lateral view <bold>29</bold> face <bold>30</bold> male pygofer and subgenital plate, lateral view <bold>31</bold> pygofer ventral processes, ventrocaudal view <bold>32</bold> dorsal connective, lateral view <bold>33</bold> aedeagus, later view <bold>34</bold> aedeagus, ventral view <bold>35</bold> style, dorsal view <bold>36</bold> connective, lateral view <bold>37</bold> connective, dorsal view.</p></caption><graphic xmlns:xlink="http://www.w3.org/1999/xlink" xlink:href="zookeys-855-071-g002.jpg" position="float" orientation="portrait" xlink:type="simple" id="oo_310016.jpg"/></fig><p><italic>Body appearance</italic>. Head (Fig. <xref ref-type="fig" rid="F2">27</xref>) short, and prominent forward, anterior margin slightly depressed near eyes, including eyes as wide as pronotum. Face (Fig. <xref ref-type="fig" rid="F2">29</xref>) covered distinct punctures; frons with weak carina and oblique striations, central part with two smooth inflated regions without any stripes or maculae; distance between ocelli nearly 4 times of that from ocellus to adjacent eye. Pronotum (Fig. <xref ref-type="fig" rid="F2">27</xref>) with obvious, intensively transverse striations and punctures, anterior margin round, and prominent frontally, posterior margin depressed in middle, 2.6 times broader than long. Scutellum (Fig. <xref ref-type="fig" rid="F2">27</xref>) surface granulose, mid-length 1.5 times that of pronotum. Forewing (Figs <xref ref-type="fig" rid="F2">27</xref>, <xref ref-type="fig" rid="F2">28</xref>) opaque, with three anteapical cells, veins prominent.</p><p><italic>Male genitalia</italic>. Pygofer (Fig. <xref ref-type="fig" rid="F2">30</xref>) broad basally, dorsal margin incised and straight, distal part of ventral and caudal margins carries irregular small spine-like processes, and scattered setae. Subgenital plate (Fig. <xref ref-type="fig" rid="F2">30</xref>) slender, approximatively 0.65 times ventral margin of pygofer, marginated with setae. Aedeagus (Figs <xref ref-type="fig" rid="F2">33</xref>, <xref ref-type="fig" rid="F2">34</xref>) basally broad, dorsal apodeme well developed, shaft slender, and almost straight in lateral view, lateral margins parallel in ventral view, apex of ventral margin strongly expanded, and produced to bifid process which bifurcates again; gonopore apical. Dorsal connective (Fig. <xref ref-type="fig" rid="F2">32</xref>) in lateral aspect S-shaped, carries large bifurcate process from its inner ventral margin with both branches of equal length. Style (Fig. <xref ref-type="fig" rid="F2">35</xref>), stem stout and widened gradually to truncate apex, with marginal setae.</p><!--PageBreak --><!--PageBreak --></tp:treatment-sec><tp:treatment-sec sec-type="description" id="SECID0E1AAG"><title>Measurement.</title><p>Body length (including tegmen): 4.8–4.9 mm.</p></tp:treatment-sec><tp:treatment-sec sec-type="distribution" id="SECID0E6AAG"><title>Distribution.</title><p>China (Sichuan).</p></tp:treatment-sec><tp:treatment-sec sec-type="remarks" id="SECID0EEBAG"><title>Remarks.</title><p>This new species somewhat resembles <tp:taxon-name><tp:taxon-name-part taxon-name-part-type="genus" reg="Pediopsoides">P.</tp:taxon-name-part> (<tp:taxon-name-part taxon-name-part-type="subgenus" reg="Sispocnis">S.</tp:taxon-name-part>) <tp:taxon-name-part taxon-name-part-type="species" reg="aomians">aomians</tp:taxon-name-part></tp:taxon-name> with both sharing approximate color pattern and external body form more or less, but it can be distinguished from the latter and other known species of <tp:taxon-name><tp:taxon-name-part taxon-name-part-type="genus" reg="Pediopsoides">Pediopsoides</tp:taxon-name-part> (<tp:taxon-name-part taxon-name-part-type="subgenus" reg="Sispocnis">Sispocnis</tp:taxon-name-part>)</tp:taxon-name> by the different structures of the pygofer ventral processes, aedeagus and the dorsal connective.</p></tp:treatment-sec></tp:taxon-treatment>
