# Supplementary material for: Review of the leafhopper subgenus Pediopsoides (Sispocnis) (Hemiptera, Cicadellidae, Eurymelinae, Macropsini) with description of two new species from China
Source: Zookeys. 2019 Jun 13;855:71–83. doi: 10.3897/zookeys.855.33591 (PMC6586666; doi:10.3897/zookeys.855.33591)
Supplement: XML Treatment for Pediopsoides (Sispocnis) triangulus [file zookeys.855.33591-treatment8.xml]

<!DOCTYPE tp:taxon-treatment
  PUBLIC "-//TaxonX//DTD Taxonomic Treatment Publishing DTD v0 20100105//EN" "tax-treatment-NSO.dtd">
<tp:taxon-treatment xmlns:tp="http://www.plazi.org/taxpub"><tp:treatment-meta><kwd-group><label>Taxon classification</label><kwd><named-content xmlns:xlink="http://www.w3.org/1999/xlink" content-type="kingdom">Animalia</named-content></kwd><kwd><named-content xmlns:xlink="http://www.w3.org/1999/xlink" content-type="order">Hemiptera</named-content></kwd><kwd><named-content xmlns:xlink="http://www.w3.org/1999/xlink" content-type="family">Cicadellidae</named-content></kwd></kwd-group><mixed-citation publication-type="journal"><person-group><name><surname>Li</surname><given-names>Hu</given-names></name><name><surname>Li</surname><given-names>Juan</given-names></name><name><surname>Dai</surname><given-names>Ren-Huai</given-names></name></person-group><article-title>Review of the leafhopper subgenus <tp:taxon-name><tp:taxon-name-part taxon-name-part-type="genus" reg="Pediopsoides">Pediopsoides</tp:taxon-name-part> (<tp:taxon-name-part taxon-name-part-type="subgenus" reg="Sispocnis">Sispocnis</tp:taxon-name-part>)</tp:taxon-name> (<tp:taxon-name><tp:taxon-name-part taxon-name-part-type="order">Hemiptera</tp:taxon-name-part></tp:taxon-name>, <tp:taxon-name><tp:taxon-name-part taxon-name-part-type="family">Cicadellidae</tp:taxon-name-part></tp:taxon-name>, <tp:taxon-name><tp:taxon-name-part taxon-name-part-type="subfamily">Eurymelinae</tp:taxon-name-part></tp:taxon-name>, <tp:taxon-name><tp:taxon-name-part taxon-name-part-type="tribe">Macropsini</tp:taxon-name-part></tp:taxon-name>) with description of two new species from China</article-title><source>Zookeys</source><day>13</day><month>6</month><year>2019</year><volume>855</volume><fpage>71</fpage><lpage>83</lpage><pub-id pub-id-type="doi">10.3897/zookeys.855.33591</pub-id></mixed-citation></tp:treatment-meta><tp:nomenclature><tp:taxon-name><tp:taxon-name-part taxon-name-part-type="genus" reg="Pediopsoides">Pediopsoides</tp:taxon-name-part> (<tp:taxon-name-part taxon-name-part-type="subgenus" reg="Sispocnis">Sispocnis</tp:taxon-name-part>) <tp:taxon-name-part taxon-name-part-type="species" reg="triangulus">triangulus</tp:taxon-name-part><object-id xmlns:xlink="http://www.w3.org/1999/xlink" content-type="zoobank" xlink:type="simple">http://zoobank.org/4C4D305F-A4F3-415C-9D88-C5F7B63A3107</object-id></tp:taxon-name><tp:taxon-authority>Li, Li &amp; Dai</tp:taxon-authority><tp:taxon-status xmlns:xlink="http://www.w3.org/1999/xlink" xlink:type="simple">sp. nov.</tp:taxon-status><xref ref-type="fig" rid="F3">Figs 38–48</xref></tp:nomenclature><tp:treatment-sec sec-type="type material" id="SECID0E4FAG"><title>Type material.</title><p>HOLOTYPE: ♂, CHINA: Sichuan Province, Tibetan Autonomous Prefecture of Garzê, Luding County, Minya Konka, Yajiageng, 3800 m above sea level, 13.viii.2015, collected by Zhan Hong-Ping.</p></tp:treatment-sec><tp:treatment-sec sec-type="etymology" id="SECID0ECGAG"><title>Etymology.</title><p>The new species name was derived from the Latin words “<italic><tp:taxon-name><tp:taxon-name-part taxon-name-part-type="genus" reg="Pediopsoides"/><tp:taxon-name-part taxon-name-part-type="species" reg="triangulus">triangulus</tp:taxon-name-part></tp:taxon-name></italic>” referring to the triangular processes on the lateral margins of the aedeagal shaft.</p></tp:treatment-sec><tp:treatment-sec sec-type="description" id="SECID0ESGAG"><title>Description.</title><p><italic>Body color</italic>. Background color (Figs <xref ref-type="fig" rid="F3">38</xref>, <xref ref-type="fig" rid="F3">39</xref>) yellow brown, punctures on body surface dark brown. Face (Fig. <xref ref-type="fig" rid="F3">40</xref>) yellowish, eyes dark brown, occasionally with reddish tinge. Pronotum (Fig. <xref ref-type="fig" rid="F3">38</xref>) with six pale yellowish subtriangular spots on posterior margin. Scutellum (Fig. <xref ref-type="fig" rid="F3">38</xref>) orange brown, both lateral corners with black triangular spots, and with dark posterior half. Forewing (Figs <xref ref-type="fig" rid="F3">38</xref>, <xref ref-type="fig" rid="F3">39</xref>) mainly pigmented by dark brown except transparent parts.</p><fig id="F3" position="float" orientation="portrait"><label>Figures 38–48.</label><caption><p><tp:taxon-name><tp:taxon-name-part taxon-name-part-type="genus" reg="Pediopsoides">Pediopsoides</tp:taxon-name-part> (<tp:taxon-name-part taxon-name-part-type="subgenus" reg="Sispocnis">Sispocnis</tp:taxon-name-part>) <tp:taxon-name-part taxon-name-part-type="species" reg="triangulus">triangulus</tp:taxon-name-part></tp:taxon-name> sp. nov. <bold>38</bold> male habitus, dorsal view <bold>39</bold> male habitus, lateral view <bold>40</bold> face <bold>41</bold> male pygofer and subgenital plate, lateral view <bold>42</bold> pygofer ventral processes, ventrocaudal view <bold>43</bold> dorsal connective, lateral view <bold>44</bold> aedeagus, later view <bold>45</bold> aedeagus, ventral view <bold>46</bold> style, dorsal view <bold>47</bold> connective, dorsal view <bold>48</bold> connective, lateral view.</p></caption><graphic xmlns:xlink="http://www.w3.org/1999/xlink" xlink:href="zookeys-855-071-g003.jpg" position="float" orientation="portrait" xlink:type="simple" id="oo_310017.jpg"/></fig><p><italic>Body appearance</italic>. Head (Fig. <xref ref-type="fig" rid="F3">38</xref>) prominent frontally, clearly shorter medially than next to eyes, head including eyes as wide as pronotum. Face (Fig. <xref ref-type="fig" rid="F3">40</xref>) inflated in lateral view; frons with intensive punctures, oblique stripes and mid-carina; central part with n-shaped smooth region; ocelli closer to eyes, distance between them nearly 5 times of that from an ocellus to adjacent eye. Pronotum (Fig. <xref ref-type="fig" rid="F3">38</xref>) oblique forward and laterally, 2.7 times broader than long, with obvious, intensive and transverse striations and punc<!--PageBreak -->tures, anterior area near eyes depressed, posterior margin excavated in middle. Scutellum (Fig. <xref ref-type="fig" rid="F3">38</xref>) surface granulose, and scattered with punctures, mid-length about 1.8 times that of pronotum. Forewing (Figs <xref ref-type="fig" rid="F3">38</xref>, <xref ref-type="fig" rid="F3">39</xref>) with three anteapical cells, veins prominent.</p><!--PageBreak --><p><italic>Male genitalia</italic>. Pygofer (Fig. <xref ref-type="fig" rid="F3">41</xref>) broad basally, with incised dorsal and caudal margins, distal half of each ventral margin produced into two small spine-like processes which sometimes bifid. Subgenital plate (Fig. <xref ref-type="fig" rid="F3">41</xref>) narrow and elongate, nearly as long as that of ventral margin of pygofer, and with marginal setae. Aedeagus (Figs <xref ref-type="fig" rid="F3">44</xref>, <xref ref-type="fig" rid="F3">45</xref>) basally broad, with strongly developed dorsal apodeme and preatrium, shaft short, clearly narrower than basis in lateral view, lateral margins parallel in ventral view, subapex with small triangular processes directed caudally on lateral margins, apex round; gonopore apical. Dorsal connective (Fig. <xref ref-type="fig" rid="F3">43</xref>), in lateral aspect, S-shaped, process from inner ventral margin short, and horn-like. Style (Fig. <xref ref-type="fig" rid="F3">46</xref>), stem bent dorsolaterally, apex with small expansion. Connective (Figs <xref ref-type="fig" rid="F3">47</xref>, <xref ref-type="fig" rid="F3">48</xref>) typical.</p></tp:treatment-sec><tp:treatment-sec sec-type="description" id="SECID0EKLAG"><title>Measurement.</title><p>Body length (including tegmen): 4.8 mm.</p></tp:treatment-sec><tp:treatment-sec sec-type="distribution" id="SECID0EPLAG"><title>Distribution.</title><p>China (Sichuan).</p></tp:treatment-sec><tp:treatment-sec sec-type="remarks" id="SECID0EULAG"><title>Remarks.</title><p>The new species is similar to <tp:taxon-name><tp:taxon-name-part taxon-name-part-type="genus" reg="Pediopsoides">P.</tp:taxon-name-part> (<tp:taxon-name-part taxon-name-part-type="subgenus" reg="Sispocnis">S.</tp:taxon-name-part>) <tp:taxon-name-part taxon-name-part-type="species" reg="aomians">aomians</tp:taxon-name-part></tp:taxon-name> in the pattern of body coloration, and somewhat similar to <tp:taxon-name><tp:taxon-name-part taxon-name-part-type="genus" reg="Pediopsoides">P.</tp:taxon-name-part> (<tp:taxon-name-part taxon-name-part-type="subgenus" reg="Sispocnis">S.</tp:taxon-name-part>) <tp:taxon-name-part taxon-name-part-type="species" reg="dilatus">dilatus</tp:taxon-name-part></tp:taxon-name> in male features, but can be distinguished from both by the distal half of the pygofer ventral margin with two small spine-like processes which are sometimes bifid, different shapes of the aedeagus and the dorsal connective.</p><sec sec-type="Key to species of Pediopsoides (Sispocnis) based on male genitalia" id="SECID0EWMAG"><title>Key to species of <tp:taxon-name><tp:taxon-name-part taxon-name-part-type="genus" reg="Pediopsoides">Pediopsoides</tp:taxon-name-part> (<tp:taxon-name-part taxon-name-part-type="subgenus" reg="Sispocnis">Sispocnis</tp:taxon-name-part>)</tp:taxon-name> based on male genitalia</title><table-wrap content-type="key" position="anchor" orientation="portrait"><table id="TID0E2QAE" rules="all"><tbody><tr><td rowspan="1" colspan="1">1</td><td rowspan="1" colspan="1">Pygofer with articulated lobe, and one definite process inturned from ventral margin; dorsal connective relatively small, without process from inner ventral margin; aedeagal shaft with clear lateral expansions subapically</td><td rowspan="1" colspan="1">
                      <bold><tp:taxon-name><tp:taxon-name-part taxon-name-part-type="genus" reg="Pediopsoides">P.</tp:taxon-name-part> (<tp:taxon-name-part taxon-name-part-type="subgenus" reg="Sispocnis">S.</tp:taxon-name-part>) <tp:taxon-name-part taxon-name-part-type="species" reg="kogotensis">kogotensis</tp:taxon-name-part></tp:taxon-name></bold>
                    </td></tr><tr><td rowspan="1" colspan="1">–</td><td rowspan="1" colspan="1">Pygofer lobe without obvious suture on pygofer side, and with more than one processes or teeth on ventral margin; dorsal connective large, with various process from inner ventral margin; aedeagal shaft not as above</td><td rowspan="1" colspan="1">
                      <bold>2</bold>
                    </td></tr><tr><td rowspan="1" colspan="1">2</td><td rowspan="1" colspan="1">Pygofer ventral margin with series of teeth on distal half; aedeagal shaft narrowed basally, and gradually broadened to end in ventral view</td><td rowspan="1" colspan="1">
                      <bold><tp:taxon-name><tp:taxon-name-part taxon-name-part-type="genus" reg="Pediopsoides">P.</tp:taxon-name-part> (<tp:taxon-name-part taxon-name-part-type="subgenus" reg="Sispocnis">S.</tp:taxon-name-part>) <tp:taxon-name-part taxon-name-part-type="species" reg="dilatus">dilatus</tp:taxon-name-part></tp:taxon-name></bold>
                    </td></tr><tr><td rowspan="1" colspan="1">–</td><td rowspan="1" colspan="1">Pygofer ventral margin with bifid or multifid processes on distal half; aedeagal shaft broad basally, or with parallel margins in ventral view</td><td rowspan="1" colspan="1">
                      <bold>3</bold>
                    </td></tr><tr><td rowspan="1" colspan="1">3</td><td rowspan="1" colspan="1">Dorsal connective with unbranched process from its inner ventral margin</td><td rowspan="1" colspan="1">
                      <bold>4</bold>
                    </td></tr><tr><td rowspan="1" colspan="1">–</td><td rowspan="1" colspan="1">Dorsal connective with branched process from its inner ventral margin</td><td rowspan="1" colspan="1">
                      <bold>5</bold>
                    </td></tr><tr><td rowspan="1" colspan="1">4</td><td rowspan="1" colspan="1">Aedeagal shaft with small triangular processes subapically on lateral margins, and round apex; dorsal connective without bifid apex</td><td rowspan="1" colspan="1"><bold><tp:taxon-name><tp:taxon-name-part taxon-name-part-type="genus" reg="Pediopsoides">P.</tp:taxon-name-part> (<tp:taxon-name-part taxon-name-part-type="subgenus" reg="Sispocnis">S.</tp:taxon-name-part>) <tp:taxon-name-part taxon-name-part-type="species" reg="triangulus">triangulus</tp:taxon-name-part></tp:taxon-name> sp. nov</bold>.</td></tr><tr><td rowspan="1" colspan="1">–</td><td rowspan="1" colspan="1">Aedeagal shaft without process on lateral margins, but with U-shaped apex; dorsal connective with bifid apex</td><td rowspan="1" colspan="1">
                      <bold><tp:taxon-name><tp:taxon-name-part taxon-name-part-type="genus" reg="Pediopsoides">P.</tp:taxon-name-part> (<tp:taxon-name-part taxon-name-part-type="subgenus" reg="Sispocnis">S.</tp:taxon-name-part>) <tp:taxon-name-part taxon-name-part-type="species" reg="sharmai">sharmai</tp:taxon-name-part></tp:taxon-name></bold>
                    </td></tr><tr><td rowspan="1" colspan="1">5</td><td rowspan="1" colspan="1">Pygofer ventral margin with large and figure-like multifid (2–4) processes at distal half; aedeagus stout, and bent dorsally, apex of shaft expanded lateroapically</td><td rowspan="1" colspan="1">
                      <bold><tp:taxon-name><tp:taxon-name-part taxon-name-part-type="genus" reg="Pediopsoides">P.</tp:taxon-name-part> (<tp:taxon-name-part taxon-name-part-type="subgenus" reg="Sispocnis">S.</tp:taxon-name-part>) <tp:taxon-name-part taxon-name-part-type="species" reg="aomians">aomians</tp:taxon-name-part></tp:taxon-name></bold>
                    </td></tr><tr><td rowspan="1" colspan="1">–</td><td rowspan="1" colspan="1">Pygofer ventral margin with small and short multifid (more than 5) processes at distal half; aedeagal shaft slender, straight, apex of shaft only expanded apically</td><td rowspan="1" colspan="1">
                      <bold><tp:taxon-name><tp:taxon-name-part taxon-name-part-type="genus" reg="Pediopsoides">P.</tp:taxon-name-part> (<tp:taxon-name-part taxon-name-part-type="subgenus" reg="Sispocnis">S.</tp:taxon-name-part>) <tp:taxon-name-part taxon-name-part-type="species" reg="rectus">rectus</tp:taxon-name-part></tp:taxon-name> sp. nov.</bold>
                    </td></tr><!--PageBreak --></tbody></table></table-wrap></sec></tp:treatment-sec></tp:taxon-treatment>
